# Supplementary material for: Development and Optimization of Ciprofloxacin HCl-Loaded Chitosan Nanoparticles Using Box–Behnken Experimental Design
Source: Molecules. 2022 Jul 13;27(14):4468. doi: 10.3390/molecules27144468 (PMC9321140; doi:10.3390/molecules27144468)
Supplement: Supplementary file 1 [file molecules-27-04468-s001.zip]

Archive with 1 entries (1 files):
- molecules-1773253-supplementary.pdf
